# Supplementary material for: Effectiveness of Gabapentin as a Benzodiazepine-Sparing Agent in Alcohol Withdrawal Syndrome
Source: Medicina (Kaunas). 2024 Jun 19;60(6):1004. doi: 10.3390/medicina60061004 (PMC11205746; doi:10.3390/medicina60061004)
Supplement: Supplementary file 1 [file medicina-60-01004-s001.zip]

Archive with 1 entries (1 files):
- CIWA-Supplementary file.pdf
